# Supplementary material for: A Colorimetric Membrane-Based Sensor with Improved Selectivity towards Amphetamine
Source: Molecules. 2021 Nov 5;26(21):6713. doi: 10.3390/molecules26216713 (PMC8588055; doi:10.3390/molecules26216713)
Supplement: Supplementary file 1 [file molecules-26-06713-s001.zip]

Archive with 1 entries (1 files):
- molecules-1421280-supplementary.pdf
